# Supplementary material for: Minimally Invasive Aortic Valve Surgery: State-of-the-Art Review of Transaxillary, Thoracotomy, and Ministernotomy Approaches
Source: Life (Basel). 2026 May 6;16(5):777. doi: 10.3390/life16050777 (PMC13208154; doi:10.3390/life16050777)
Supplement: Supplementary file 1 [file life-16-00777-s001.zip]

Archive with 5 entries (5 files):
- Supp Table S1.pdf
- Supp Table S2.pdf
- Supp Table S3.pdf
- Supp Table S4.pdf
- Supp Table S5.pdf
